# Supplementary material for: Lung mechanics showing sex‐based differences and circadian time‐of‐day response to bleomycin‐induced lung injury in mice
Source: Physiol Rep. 2023 Oct 5;11(19):e15828. doi: 10.14814/phy2.15828 (PMC10555704; doi:10.14814/phy2.15828)
Supplement: Supplementary file 2 — Data S2. [file PHY2-11-e15828-s002.xlsx]

## Sheet: Sheet1
Figure 1
(a)						Crs
		Sham					BLM
	Female	0.0405492	0.0387163	0.0403022	0.0544974			0.0272437	0.0308982	0.0326375	0.0185646
	Male	0.0449084	0.0460785	0.0394376	0.0463001	0.0463345	0.0293457	0.0184886	0.0262297	0.0305779	0.0173852
						Ers
		Sham					BLM
	Female	24.6659	25.8642	24.8208	18.3569			36.7195	32.4128	30.6793	53.8813
	Male	22.2726	21.7046	25.3627	21.6034	21.5888	34.0768	54.1307	38.1523	32.7159	57.6325
						Rrs
		Sham					BLM
	Female	0.522621	0.518384	0.457744	0.499876			0.657383	0.58909	0.504405	0.845992
	Male	0.493781	0.511399	0.525367	0.442995	0.465088	0.561214	0.844452	0.601069	0.55448	0.783823
(b)						H
		Sham					BLM
	Female	24.0248	20.2428	31.7652	16.4078			36.5903	31.7965	28.8472	53.8246
	Male	21.8048	20.4536	23.6405	21.323	21.2235	35.3143	46.4205	33.408	31.0664	55.3032
						G
		Sham					BLM
	Female	3.23943	2.40159	4.03717	4.04249			3.12301	3.55882	5.05024	7.01068
	Male	3.90813	3.6583	3.98799	3.17994	3.16612	5.13884	8.55256	6.30511	4.5163	8.52091
						Rn
		Sham					BLM
	Female	0.265407	0.184407	0.149555	0.194293			0.268018	0.246691	0.0746384	0.177267
	Male	0.206168	0.20886	0.222407	0.202761	0.211651	0.0592226	0.110124	0.0804986	0.202805	0.101484
©						IC
		Sham					BLM
	Female	0.609296	0.615152	0.627042	0.949312			0.598035	0.693878	1.01422	0.467302
	Male	0.905406	0.825121	0.757806	0.859602	0.860381	0.793248	0.454788	0.610229	0.642707	0.472138
						K
		Sham					BLM
	Female	0.105869	0.117841	0.1192	0.152878			0.104902	0.119628	0.109378	0.0906534
	Male	0.132516	0.142457	0.129581	0.13219	0.138916	0.0973607	0.0908664	0.101713	0.108708	0.0753526
						Cst
		Sham					BLM
	Female	0.0612064	0.0534006	0.0638438	0.090503			0.043879	0.054135	0.0744537	0.0310047
	Male	0.080985	0.0737544	0.0688627	0.079781	0.0808531	0.0544219	0.0305566	0.0435103	0.0496739	0.028585
Figure 2
(a)						Crs
		Sham					BLM
	ZT0	0.0356169	0.0343779	0.0277018	0.0376783	0.0335794		0.0135719	0.00964846	0.0104925	0.013339
	ZT12	0.0449084	0.0460785	0.0394376	0.0463001	0.0463345	0.0293457	0.0184886	0.0262297	0.0305779	0.0173852
						Ers
		Sham					BLM
	ZT0	28.0782	29.0941	36.5666	26.5465	29.7909		77.3264	103.646	95.3809	74.972
	ZT12	22.2726	21.7046	25.3627	21.6034	21.5888	34.0768	54.1307	38.1523	32.7159	57.6325
						Rrs
		Sham					BLM
	ZT0	0.587689	0.661221	0.624491	0.60996	0.618622		1.19157	1.86578	1.87411	1.34337
	ZT12	0.493781	0.511399	0.525367	0.442995	0.465088	0.561214	0.844452	0.601069	0.55448	0.783823
(b)						H
		Sham					BLM
	ZT0	24.6762	28.9233	32.5816	25.4808	29.1989		54.8184	88.0383	89.7683	68.0011
	ZT12	21.8048	20.4536	23.6405	21.323	21.2235	35.3143	46.4205	33.408	31.0664	55.3032
						G
		Sham					BLM
	ZT0	4.44077	4.22333	5.2483	4.21734	4.63696		9.27281	14.9106	11.772	11.5508
	ZT12	3.90813	3.6583	3.98799	3.17994	3.16612	5.13884	8.55256	6.30511	4.5163	8.52091
						Rn
		Sham					BLM
	ZT0	0.180531	0.324944	0.118682	0.257982	0.237681		0.261358	0.317335	0.314056	0.399482
	ZT12	0.206168	0.20886	0.222407	0.202761	0.211651	0.0592226	0.110124	0.0804986	0.202805	0.101484
©						IC
		Sham					BLM
	ZT0	0.688274	0.716568	0.677672	0.768679	0.713185		0.41549	0.26988	0.298031	0.392965
	ZT12	0.905406	0.825121	0.757806	0.859602	0.860381	0.793248	0.454788	0.610229	0.642707	0.472138
						K
		Sham					BLM
	ZT0	0.125087	0.124863	0.115854	0.133887	0.117103		0.092106	0.0587027	0.0747468	0.0737483
	ZT12	0.132516	0.142457	0.129581	0.13219	0.138916	0.0973607	0.0908664	0.101713	0.108708	0.0753526
						Cst
		Sham					BLM
	ZT0	0.0600361	0.0647327	0.0601062	0.0702082	0.0605113		0.0353228	0.0148407	0.0181567	0.0226697
	ZT12	0.080985	0.0737544	0.0688627	0.079781	0.0808531	0.0544219	0.0305566	0.0435103	0.0496739	0.028585
	Figure 3
(a)	Pressure		Sham-Female					BLM-Female					Sham-Male					BLM-Male
	2.64773		0.007921	0.009208	0.004667	0.000948		0.009237	0.003275	0.002987	0.004218		0.004265	0.0008	0.002788	0.003014		0.005704	0.004348	0.002271	0.002939	0.004036
	6.91256		0.189234	0.288083	0.23307	0.323236		0.120318	0.148648	0.152284	0.081046		0.211756	0.224541	0.191541	0.223482		0.128957	0.090052	0.125829	0.14997	0.076859
	10.7968		0.400056	0.573275	0.495471	0.672403		0.249112	0.300408	0.336818	0.169206		0.467759	0.463995	0.39696	0.468434		0.288166	0.173392	0.25087	0.296741	0.160113
	14.6845		0.511439	0.714433	0.664583	0.889118		0.355548	0.41924	0.509482	0.249191		0.657305	0.600158	0.550635	0.630994		0.426047	0.242758	0.360209	0.417314	0.243926
	18.5456		0.560898	0.787991	0.744512	0.996782		0.420893	0.487442	0.623404	0.302157		0.746405	0.667103	0.627291	0.711743		0.514731	0.294582	0.419326	0.489826	0.305921
	22.4096		0.59216	0.841737	0.800476	1.07359		0.464082	0.536237	0.711785	0.33954		0.808336	0.716544	0.681156	0.766426		0.579312	0.341615	0.46898	0.537905	0.349331
	26.2584		0.613347	0.887528	0.847518	1.13716		0.502387	0.585592	0.811439	0.373123		0.861237	0.762435	0.725964	0.811003		0.643333	0.388772	0.519693	0.578993	0.384788
	30.1156		0.629573	0.929062	0.889366	1.19711		0.55046	0.645975	0.907098	0.410906		0.90922	0.803308	0.767274	0.851934		0.709407	0.433998	0.573616	0.624216	0.420395
	26.2034		0.596612	0.906534	0.867069	1.16419		0.539243	0.636425	0.891328	0.398012		0.893332	0.787079	0.749001	0.829053		0.691827	0.422683	0.559474	0.610097	0.403774
	22.2695		0.559445	0.874798	0.836875	1.12088		0.51462	0.61139	0.85432	0.375916		0.867004	0.759382	0.723449	0.799245		0.658101	0.39997	0.532142	0.585689	0.378205
	18.4137		0.517734	0.834081	0.799688	1.06481		0.483745	0.58057	0.802869	0.347747		0.832815	0.727	0.689583	0.759935		0.613514	0.369959	0.51344	0.554157	0.345888
	14.5359		0.466928	0.77856	0.745443	0.990077		0.437585	0.534104	0.724927	0.307783		0.776908	0.680323	0.639518	0.702872		0.548558	0.328853	0.448145	0.504657	0.300737
	10.6935		0.382747	0.683562	0.636051	0.850352		0.350865	0.442384	0.588292	0.2425		0.652991	0.588792	0.534865	0.590696		0.439296	0.268019	0.366759	0.408656	0.229722
	6.81255		0.182105	0.442793	0.382655	0.527541		0.217318	0.282366	0.370238	0.144146		0.399902	0.370838	0.325205	0.346594		0.268085	0.175647	0.236849	0.256238	0.137327
	2.92318		-0.05604	0.08698	0.097587	0.122311		0.063626	0.093417	0.091835	0.043137		0.140576	0.108091	0.107143	0.084711		0.081623	0.055265	0.117989	0.088356	0.045174
(b)	Pressure		Sham (ZT0)					BLM (ZT0)					Sham (ZT12)					BLM (ZT12)
	2.49781		0.001549	0.001687	0.002097	0.000478		0.011702	0.002882	0.003002	0.003459		0.004265	0.0008	0.002788	0.003014		0.005704	0.004348	0.002271	0.002939	0.004036
	6.92081		0.133208	0.155849	0.186524	0.158795			0.04836	0.049207	0.061834		0.211756	0.224541	0.191541	0.223482		0.128957	0.090052	0.125829	0.14997	0.076859
	10.8097		0.289668	0.343257	0.401753	0.345747		0.055725	0.093051	0.095697	0.124343		0.467759	0.463995	0.39696	0.468434		0.288166	0.173392	0.25087	0.296741	0.160113
	14.7066		0.446414	0.495783	0.553759	0.502193		0.120969	0.136826	0.138563	0.187915		0.657305	0.600158	0.550635	0.630994		0.426047	0.242758	0.360209	0.417314	0.243926
	18.5766		0.522864	0.57166	0.627506	0.580015		0.211591	0.174531	0.17331	0.238536		0.746405	0.667103	0.627291	0.711743		0.514731	0.294582	0.419326	0.489826	0.305921
	22.4386		0.569252	0.62159	0.678051	0.631506		0.221056	0.204581	0.203382	0.276014		0.808336	0.716544	0.681156	0.766426		0.579312	0.341615	0.46898	0.537905	0.349331
	26.2521		0.607948	0.66355	0.720966	0.674681		0.254667	0.230535	0.235048	0.308853		0.861237	0.762435	0.725964	0.811003		0.643333	0.388772	0.519693	0.578993	0.384788
	30.1232		0.651471	0.699103	0.759524	0.713259		0.292054	0.256	0.270671	0.344364		0.90922	0.803308	0.767274	0.851934		0.709407	0.433998	0.573616	0.624216	0.420395
	26.1413		0.635645	0.681083	0.741114	0.695471		0.282821	0.243051	0.263109	0.332564		0.893332	0.787079	0.749001	0.829053		0.691827	0.422683	0.559474	0.610097	0.403774
	22.2705		0.609063	0.65492	0.713841	0.669934		0.260308	0.224508	0.2459	0.312462		0.867004	0.759382	0.723449	0.799245		0.658101	0.39997	0.532142	0.585689	0.378205
	18.3964		0.576262	0.620447	0.680375	0.635049		0.25173	0.201423	0.224555	0.28579		0.832815	0.727	0.689583	0.759935		0.613514	0.369959	0.51344	0.554157	0.345888
	14.5113		0.529482	0.569406	0.63193	0.58524		0.192629	0.171995	0.19399	0.247685		0.776908	0.680323	0.639518	0.702872		0.548558	0.328853	0.448145	0.504657	0.300737
	10.6587		0.41451	0.464734	0.53443	0.479489		0.163959	0.132146	0.151199	0.191435		0.652991	0.588792	0.534865	0.590696		0.439296	0.268019	0.366759	0.408656	0.229722
	6.77425		0.225873	0.267387	0.319163	0.281583		0.089675	0.083314	0.093971	0.118509		0.399902	0.370838	0.325205	0.346594		0.268085	0.175647	0.236849	0.256238	0.137327
	2.89495		0.048051	0.073245	0.088278	0.086274		-0.05703	0.027223	0.026596	0.041727		0.140576	0.108091	0.107143	0.084711		0.081623	0.055265	0.117989	0.088356	0.045174
Figure 4
					H&E Score
(a)		Sham				BLM
	ZT0	0.09	0.02	0	0.07	2.7	4	3.57
	ZT12	0.03	0	0	0.11	3.08	3.46	2.5	1.54
					Trichrome Score
(b)		Sham				BLM
	ZT0	0.583	0.485	0.364	0.743	4.216	5.963	4.837
	ZT12	0.512	0.578	0.489	0.525	4.923	5.302	5.123	3.561
Figure S1
(a)						Crs
		Sham					BLM
	Female	0.0405492	0.0387163	0.0403022	0.0544974			0.0272437	0.0308982	0.0326375	0.0185646
						Crs
		Sham					BLM
	Male	0.0449084	0.0460785	0.0394376	0.0463001	0.0463345	0.0293457	0.0184886	0.0262297	0.0305779	0.0173852
						Ers
		Sham					BLM
	Female	24.6659	25.8642	24.8208	18.3569			36.7195	32.4128	30.6793	53.8813
						Ers
		Sham					BLM
	Male	22.2726	21.7046	25.3627	21.6034	21.5888	34.0768	54.1307	38.1523	32.7159	57.6325
						Rrs
		Sham					BLM
	Female	0.522621	0.518384	0.457744	0.499876			0.657383	0.58909	0.504405	0.845992
						Rrs
		Sham					BLM
	Male	0.493781	0.511399	0.525367	0.442995	0.465088	0.561214	0.844452	0.601069	0.55448	0.783823
(b)						H
		Sham					BLM
	Female	24.0248	20.2428	31.7652	16.4078			36.5903	31.7965	28.8472	53.8246
						H
		Sham					BLM
	Male	21.8048	20.4536	23.6405	21.323	21.2235	35.3143	46.4205	33.408	31.0664	55.3032
						G
		Sham					BLM
	Female	3.23943	2.40159	4.03717	4.04249			3.12301	3.55882	5.05024	7.01068
						G
		Sham					BLM
	Male	3.90813	3.6583	3.98799	3.17994	3.16612	5.13884	8.55256	6.30511	4.5163	8.52091
						Rn
		Sham					BLM
	Female	0.265407	0.184407	0.149555	0.194293			0.268018	0.246691	0.0746384	0.177267
						Rn
		Sham					BLM
	Male	0.206168	0.20886	0.222407	0.202761	0.211651	0.0592226	0.110124	0.0804986	0.202805	0.101484
©						IC
		Sham					BLM
	Female	0.609296	0.615152	0.627042	0.949312			0.598035	0.693878	1.01422	0.467302
						IC
		Sham					BLM
	Male	0.905406	0.825121	0.757806	0.859602	0.860381	0.793248	0.454788	0.610229	0.642707	0.472138
						K
		Sham					BLM
	Female	0.105869	0.117841	0.1192	0.152878			0.104902	0.119628	0.109378	0.0906534
						K
		Sham					BLM
	Male	0.132516	0.142457	0.129581	0.13219	0.138916	0.0973607	0.0908664	0.101713	0.108708	0.0753526
						Cst
		Sham					BLM
	Female	0.0612064	0.0534006	0.0638438	0.090503			0.043879	0.054135	0.0744537	0.0310047
						Cst
		Sham					BLM
	Male	0.080985	0.0737544	0.0688627	0.079781	0.0808531	0.0544219	0.0305566	0.0435103	0.0496739	0.028585
Figure S2
(a)						Crs
		Sham					BLM
	ZT0	0.0356169	0.0343779	0.0277018	0.0376783	0.0335794		0.0135719	0.00964846	0.0104925	0.013339
						Crs
		Sham					BLM
	ZT12	0.0449084	0.0460785	0.0394376	0.0463001	0.0463345	0.0293457	0.0184886	0.0262297	0.0305779	0.0173852
						Ers
		Sham					BLM
	ZT0	28.0782	29.0941	36.5666	26.5465	29.7909		77.3264	103.646	95.3809	74.972
						Ers
		Sham					BLM
	ZT12	22.2726	21.7046	25.3627	21.6034	21.5888	34.0768	54.1307	38.1523	32.7159	57.6325
						Rrs
		Sham					BLM
	ZT0	0.587689	0.661221	0.624491	0.60996	0.618622		1.19157	1.86578	1.87411	1.34337
						Rrs
		Sham					BLM
	ZT12	0.493781	0.511399	0.525367	0.442995	0.465088	0.561214	0.844452	0.601069	0.55448	0.783823
(b)						H
		Sham					BLM
	ZT0	24.6762	28.9233	32.5816	25.4808	29.1989		54.8184	88.0383	89.7683	68.0011
						H
		Sham					BLM
	ZT12	21.8048	20.4536	23.6405	21.323	21.2235	35.3143	46.4205	33.408	31.0664	55.3032
						G
		Sham					BLM
	ZT0	4.44077	4.22333	5.2483	4.21734	4.63696		9.27281	14.9106	11.772	11.5508
						G
		Sham					BLM
	ZT12	3.90813	3.6583	3.98799	3.17994	3.16612	5.13884	8.55256	6.30511	4.5163	8.52091
						Rn
		Sham					BLM
	ZT0	0.180531	0.324944	0.118682	0.257982	0.237681		0.261358	0.317335	0.314056	0.399482
						Rn
		Sham					BLM
	ZT12	0.206168	0.20886	0.222407	0.202761	0.211651	0.0592226	0.110124	0.0804986	0.202805	0.101484
©						IC
		Sham					BLM
	ZT0	0.688274	0.716568	0.677672	0.768679	0.713185		0.41549	0.26988	0.298031	0.392965
						IC
		Sham					BLM
	ZT12	0.905406	0.825121	0.757806	0.859602	0.860381	0.793248	0.454788	0.610229	0.642707	0.472138
						K
		Sham					BLM
	ZT0	0.125087	0.124863	0.115854	0.133887	0.117103		0.092106	0.0587027	0.0747468	0.0737483
						K
		Sham					BLM
	ZT12	0.132516	0.142457	0.129581	0.13219	0.138916	0.0973607	0.0908664	0.101713	0.108708	0.0753526
						Cst
	ZT0	Sham					BLM
		0.0600361	0.0647327	0.0601062	0.0702082	0.0605113		0.0353228	0.0148407	0.0181567	0.0226697
						Cst
	ZT12	Sham					BLM
		0.080985	0.0737544	0.0688627	0.079781	0.0808531	0.0544219	0.0305566	0.0435103	0.0496739	0.028585
Figure S3
(a)	Pressure		Sham-Female						BLM-Female
	2.64773		0.007921	0.009208	0.004667	0.000948			0.009237	0.003275	0.002987	0.004218
	6.91256		0.189234	0.288083	0.23307	0.323236			0.120318	0.148648	0.152284	0.081046
	10.7968		0.400056	0.573275	0.495471	0.672403			0.249112	0.300408	0.336818	0.169206
	14.6845		0.511439	0.714433	0.664583	0.889118			0.355548	0.41924	0.509482	0.249191
	18.5456		0.560898	0.787991	0.744512	0.996782			0.420893	0.487442	0.623404	0.302157
	22.4096		0.59216	0.841737	0.800476	1.07359			0.464082	0.536237	0.711785	0.33954
	26.2584		0.613347	0.887528	0.847518	1.13716			0.502387	0.585592	0.811439	0.373123
	30.1156		0.629573	0.929062	0.889366	1.19711			0.55046	0.645975	0.907098	0.410906
	26.2034		0.596612	0.906534	0.867069	1.16419			0.539243	0.636425	0.891328	0.398012
	22.2695		0.559445	0.874798	0.836875	1.12088			0.51462	0.61139	0.85432	0.375916
	18.4137		0.517734	0.834081	0.799688	1.06481			0.483745	0.58057	0.802869	0.347747
	14.5359		0.466928	0.77856	0.745443	0.990077			0.437585	0.534104	0.724927	0.307783
	10.6935		0.382747	0.683562	0.636051	0.850352			0.350865	0.442384	0.588292	0.2425
	6.81255		0.182105	0.442793	0.382655	0.527541			0.217318	0.282366	0.370238	0.144146
	2.92318		-0.05604	0.08698	0.097587	0.122311			0.063626	0.093417	0.091835	0.043137
(b)	Pressure		Sham-Male					BLM-Male
	2.64773		0.004265	0.0008	0.002788	0.003014		0.005704	0.004348	0.002271	0.002939	0.004036
	6.91256		0.211756	0.224541	0.191541	0.223482		0.128957	0.090052	0.125829	0.14997	0.076859
	10.7968		0.467759	0.463995	0.39696	0.468434		0.288166	0.173392	0.25087	0.296741	0.160113
	14.6845		0.657305	0.600158	0.550635	0.630994		0.426047	0.242758	0.360209	0.417314	0.243926
	18.5456		0.746405	0.667103	0.627291	0.711743		0.514731	0.294582	0.419326	0.489826	0.305921
	22.4096		0.808336	0.716544	0.681156	0.766426		0.579312	0.341615	0.46898	0.537905	0.349331
	26.2584		0.861237	0.762435	0.725964	0.811003		0.643333	0.388772	0.519693	0.578993	0.384788
	30.1156		0.90922	0.803308	0.767274	0.851934		0.709407	0.433998	0.573616	0.624216	0.420395
	26.2034		0.893332	0.787079	0.749001	0.829053		0.691827	0.422683	0.559474	0.610097	0.403774
	22.2695		0.867004	0.759382	0.723449	0.799245		0.658101	0.39997	0.532142	0.585689	0.378205
	18.4137		0.832815	0.727	0.689583	0.759935		0.613514	0.369959	0.51344	0.554157	0.345888
	14.5359		0.776908	0.680323	0.639518	0.702872		0.548558	0.328853	0.448145	0.504657	0.300737
	10.6935		0.652991	0.588792	0.534865	0.590696		0.439296	0.268019	0.366759	0.408656	0.229722
	6.81255		0.399902	0.370838	0.325205	0.346594		0.268085	0.175647	0.236849	0.256238	0.137327
	2.92318		0.140576	0.108091	0.107143	0.084711		0.081623	0.055265	0.117989	0.088356	0.045174
(c)	Pressure		PBS (ZT0)					BLM (ZT0)
	2.49781		0.001549	0.001687	0.002097	0.000478		0.011702	0.002882	0.003002	0.003459
	6.92081		0.133208	0.155849	0.186524	0.158795			0.04836	0.049207	0.061834
	10.8097		0.289668	0.343257	0.401753	0.345747		0.055725	0.093051	0.095697	0.124343
	14.7066		0.446414	0.495783	0.553759	0.502193		0.120969	0.136826	0.138563	0.187915
	18.5766		0.522864	0.57166	0.627506	0.580015		0.211591	0.174531	0.17331	0.238536
	22.4386		0.569252	0.62159	0.678051	0.631506		0.221056	0.204581	0.203382	0.276014
	26.2521		0.607948	0.66355	0.720966	0.674681		0.254667	0.230535	0.235048	0.308853
	30.1232		0.651471	0.699103	0.759524	0.713259		0.292054	0.256	0.270671	0.344364
	26.1413		0.635645	0.681083	0.741114	0.695471		0.282821	0.243051	0.263109	0.332564
	22.2705		0.609063	0.65492	0.713841	0.669934		0.260308	0.224508	0.2459	0.312462
	18.3964		0.576262	0.620447	0.680375	0.635049		0.25173	0.201423	0.224555	0.28579
	14.5113		0.529482	0.569406	0.63193	0.58524		0.192629	0.171995	0.19399	0.247685
	10.6587		0.41451	0.464734	0.53443	0.479489		0.163959	0.132146	0.151199	0.191435
	6.77425		0.225873	0.267387	0.319163	0.281583		0.089675	0.083314	0.093971	0.118509
	2.89495		0.048051	0.073245	0.088278	0.086274		-0.05703	0.027223	0.026596	0.041727
(d)	Pressure			PBS (ZT12)						BLM (ZT12)
	2.49781		0.004265	0.0008	0.002788	0.003014		0.005704	0.004348	0.002271	0.002939	0.004036
	6.92081		0.211756	0.224541	0.191541	0.223482		0.128957	0.090052	0.125829	0.14997	0.076859
	10.8097		0.467759	0.463995	0.39696	0.468434		0.288166	0.173392	0.25087	0.296741	0.160113
	14.7066		0.657305	0.600158	0.550635	0.630994		0.426047	0.242758	0.360209	0.417314	0.243926
	18.5766		0.746405	0.667103	0.627291	0.711743		0.514731	0.294582	0.419326	0.489826	0.305921
	22.4386		0.808336	0.716544	0.681156	0.766426		0.579312	0.341615	0.46898	0.537905	0.349331
	26.2521		0.861237	0.762435	0.725964	0.811003		0.643333	0.388772	0.519693	0.578993	0.384788
	30.1232		0.90922	0.803308	0.767274	0.851934		0.709407	0.433998	0.573616	0.624216	0.420395
	26.1413		0.893332	0.787079	0.749001	0.829053		0.691827	0.422683	0.559474	0.610097	0.403774
	22.2705		0.867004	0.759382	0.723449	0.799245		0.658101	0.39997	0.532142	0.585689	0.378205
	18.3964		0.832815	0.727	0.689583	0.759935		0.613514	0.369959	0.51344	0.554157	0.345888
	14.5113		0.776908	0.680323	0.639518	0.702872		0.548558	0.328853	0.448145	0.504657	0.300737
	10.6587		0.652991	0.588792	0.534865	0.590696		0.439296	0.268019	0.366759	0.408656	0.229722
	6.77425		0.399902	0.370838	0.325205	0.346594		0.268085	0.175647	0.236849	0.256238	0.137327
	2.89495		0.140576	0.108091	0.107143	0.084711		0.081623	0.055265	0.117989	0.088356	0.045174
